# Supplementary material for: Artificial intelligence and machine learning in mobile apps for mental health: A scoping review
Source: PLOS Digit Health. 2022 Aug 15;1(8):e0000079. doi: 10.1371/journal.pdig.0000079 (PMC9931284; doi:10.1371/journal.pdig.0000079)
Supplement: S5 Appendix — (XLSX) [file pdig.0000079.s005.xlsx]

## Sheet: Sheet1
Ref #	Author	Title	Year	Include?	Ex. reason	Sample size	Study type	Duration	Age of participants	Mental health aspect (categorised)	Mental health aspect supported	Use of AI (categorised)	Use of AI in app	Sensor and data collected	Problem and ML algorithm	Main findings	Strengths of the study	Weaknesses of the study
25	Fitzpatrick, K. K.//Darcy, A.//Vierhile, M.	Delivering Cognitive Behavior Therapy to Young Adults With Symptoms of Depression and Anxiety Using a Fully Automated Conversational Agent (Woebot): A Randomized Controlled Trial	2017	Y		70	RCT	2 weeks	college students (18-28 years)	depression	symptoms of anxiety and depression	NLP support	deliver CBT (Woebot)	- gathers mood data via text-based conversational agent -	overarching methodology was a decision tree with suggested responses that also accepted natural language inputs with discrete sections of natural language processing techniques embedded at specific points in the tree to determine routing to subsequent conversational nodes	- Participants in the Woebot group engaged with the conversational agent an average of 12.14 (SD 2.23) times over the study period (2 weeks long). No significant differences existed between the groups at baseline, and 83% (58/70) of participants provided data at T2 (17% attrition). - sig diff in symptoms of depression (more reduced in Woebot than control) as measured by the PHQ-9 (F=6.47; P=.01) …	- relatively strong comparison group can be viewed as a strength of the study. Indeed, the relative strength of the control group was illustrated by the fact that individuals providing data in that group saw a similar reduction in anxiety as those who received Woebot, which supports the literature that suggests minimal passive psychoeducation alone can reduce symptoms of psychological distress	- feasibility study: recruited a limited number of participants (n=70) --> could not test a theorized relationship between engagement and outcome - relatively short intervention period (2 weeks) - no follow-up data were available to assess whether gains were sustained - objective quantitative data on engagement were not available for the information-only control group, thus it was not possible to…
26	Ly, K. H.//Ly, A. M.//Andersson, G.	A fully automated conversational agent for promoting mental well-being: A pilot RCT using mixed methods	2017	Y		28	pilot RCT using mixed methods	2 weeks	at least 18 (M = 23, range: 20-49)	well-being	mental well-being	NLP support	conversational interface via an automated smartphone-based chatbot (Shim)	text based dialogue	dialogue can be represented as a tree-graph with one or multiple starting points and one or multiple closing points; pre-written dialogues, a rule system and a database management system to classify and store users' input	participants who adhered to the intervention (n = 13) showed significant interaction effects of group and time on psychological well-being (FS) and perceived stress (PSS-10) compared to the wait-list control group, with small to large between effect sizes (Cohen's d range 0.14–1.06). Also, the participants showed high engagement during the 2-week long intervention, with an average open app ratio …		- small sample size - length of the intervention was short due to the lack of content - no follow-up - lack of active control to rule out placebo effect -
28	Sano, A. Taylor, S. McHill, A. W. Phillips, A. J. Barger, L. K. Klerman, E. Picard, R.	Identifying Objective Physiological Markers and Modifiable Behaviors for Self-Reported Stress and Mental Health Status Using Wearable Sensors and Mobile Phones: Observational Study	2018	Y		201	observational study	1 month	college students (18-25)	stress	high stress, poor mental health	prediction	stress classification	- passive app collection of location, receivers, senders, and timings of calls and SMS text messages, screen on or off timings, and phone app usage - wrist-worn sensors to measure SC, skin temperature (ST), three-axis acceleration (ACC), acceleration and ambient light data (to estimate activity levels, sleep patterns, stress) - self-reported electronic diaries	For classifying high or low stress groups and high or low mental health groups, we compared the methods of least absolute shrinkage and selection operator (LASSO), support vector machine (SVM) with linear kernel classifier, and SVM with radial basis function (RBF) kernel classifier	Wearable sensor features, including skin conductance and temperature, reached 78.3% (148/189) accuracy for classifying students into high or low stress groups and 87% (41/47) accuracy for classifying high or low mental health groups. Modifiable behavior features, including number of naps, studying duration, calls, mobility patterns, and phone-screen-on time, reached 73.5% (139/189) accuracy for s…		-Selection of a feature as discriminating between two categories does not mean it is an important feature or causative of that behavior. - These results do not tell us the causality - Our participants were limited to Android phone users - A total of 64% of our study population were male participants; gender differences in stress response - Our data come from college students at one New England un…
29	Rozet, A. Kronish, I. M. Schwartz, J. E. Davidson, K. W.	Using Machine Learning to Derive Just-In-Time and Personalized Predictors of Stress: Observational Study Bridging the Gap Between Nomothetic and Ideographic Approaches	2019	Y		79	observational study	1 year	M =32 years (range, 20-58 years)	stress	stress	prediction	stress prediction	- Perceived stress was recorded by participants via daily ecological momentary assessments on a mobile app (text message) - Physical activity was continuously and objectively monitored by actigraphy (fitbit) - Environmental variables including daylight time, temperature, and precipitation were retrieved from the public archives	machine learning models to predict individual stress ratings using linear, decision tree, and neural network techniques employing nomothetic and ideographic approaches	- individual’s recent history of stress ratings was most heavily weighted in predicting a future stress rating in the nomothetic recurrent neural network model, whereas environmental factors such as temperature and daylight, as well as duration and frequency of bouts of exercise, were more heavily weighted in the ideographic models - nomothetic recurrent neural network model was the highest perfo…	- LRP was used because it does not require a baseline, whereas other methods require some reference input for comparison	- Layer-wise relevance propagation, the method used here, has drawbacks of not meeting certain axiomatic properties of ideal feature importance methods - individuals who deviate significantly from the rest of the population may create large gradient updates to a neural network, potentially reducing performance for other individuals - individuals contributing a larger number of samples to the trai…
30	Cho, C. H.//Lee, T.//Kim, M. G.//In, H. P.//Kim, L.//Lee, H. J.	Mood Prediction of Patients With Mood Disorders by Machine Learning Using Passive Digital Phenotypes Based on the Circadian Rhythm: Prospective Observational Cohort Study	2019	Y		55	Prospective Observational Cohort Study	2 years	M age = 25.92	mood disorders	mood disorders (major depressive disorder [MDD] and bipolar disorder type 1 [BD I] and 2 [BD II])	prediction	smartphone app for self-recording daily mood scores and detecting light exposure (using the installed sensor)	- Fitbit: passively collected data on activity, sleep, and heart rate - self-reported daily mood scores (eMoodchart) - daily alert from smartphone app - android app also collected light exposure	Could mood states or episodes be predicted using only the automatically recorded data, without any knowledge on mood information, by machine learning - supervised learning algorithm, random forest	- The mood state prediction accuracies for the next 3 days in all patients, MDD patients, BD I patients, and BD II patients were 65%, 65%, 64%, and 65% with 0.7, 0.69, 0.67, and 0.67 area under the curve (AUC) values, respectively. The accuracies of all patients for no episode (NE), depressive episode (DE), manic episode (ME), and hypomanic episode (HME) were 85.3%, 87%, 94%, and 91.2% with 0.87,…	- prospectively collected a vast amount of data for about 2 years from study subjects with mood disorders, accumulating 52,884 days of samples - automatically passively recorded digital data from patients were collected using ICT, and the collected data were categorized, processed, and analyzed according to our hypotheses, regarding the influence of circadian rhythms, to obtain 130 daily features…	- more intrinsic and preemptive genetic and biological assessments related to circadian rhythms were not included - prediction capabilities were not high in some cases. However, the purpose of this study was not to diagnose mood disorders but to predict the mood state or episodes in patients with a diagnosed mood disorder, to improve the prognosis of patients with mood disorders by self-monitorin…
31	Cho, C. H. Lee, T. Lee, J. B. Seo, J. Y. Jee, H. J. Son, S. An, H. Kim, L. Lee, H. J.	Effectiveness of a Smartphone App With a Wearable Activity Tracker in Preventing the Recurrence of Mood Disorders: Prospective Case-Control Study	2020	Y		43	multicenter prospective observational cohort study (non-random groups)	1 year	young adults	mood disorders	early onset mood disorders (major depressive disorder and bipolar disorder)	prediction	smartphone app named Circadian Rhythm for Mood (CRM), which was developed to prevent mood episodes	- passive digital phenotype data of circadian rhythm behaviors obtained with a wearable activity tracker (activity, sleep, and heart rate) - daily eMoodChart sent to phone via SMS	mood prediction model, we used a supervised learning algorithm, random forest algorithm	- CRM group had 96.7% fewer total depressive episodes (n/year; exp β=0.033, P=.03), 99.5% shorter depressive episodes (total; exp β=0.005, P<.001), 96.1% shorter manic or hypomanic episodes (exp β=0.039, P<.001), 97.4% fewer total mood episodes (exp β=0.026, P=.008), and 98.9% shorter mood episodes (total; exp β=0.011, P<.001) than the non-CRM group. Positive changes in health behaviors due to th…		- not randomised groups - case-control sample was not sufficiently matched - the sham app corresponding to the CRM app feedback system was not completely provided to the control group - light sensor data could not be collected from iPhone users for technical reasons, so this could not be analyzed
32	Mikus, A. Hoogendoorn, M. Rocha, A. Gama, J. Ruwaard, J. Riper, H.	Predicting short term mood developments among depressed patients using adherence and ecological momentary assessment data	2018	Y		143	model development and evaluation	N//A	N/A	depression	diagnosed major depressive disorder	prediction	ICT4Depression/MoodBuster	EMA data - self-reported questions about mood; other features based on app use	recurrent neural network - apply the two most common techniques, namely Long-Short Term Memory (LSTM (Sepp Hochreiter, 1997)) and Gated Recurrent Unit (GRU (Cho et al., 2014)) networks. - clustered predictive model	Results show that we can make predictions of short term mood change quite accurate (ranging between 0.065 and 0.11)		- short term - the use of the results in clinical settings are usually more focused on longer term developments of patient
33	Busk, J. Faurholt-Jepsen, M. Frost, M. Bardram, J. E. Vedel Kessing, L. Winther, O.	Forecasting Mood in Bipolar Disorder From Smartphone Self-assessments: Hierarchical Bayesian Approach	2020	Y		84	Feasibility study	9 month	Adults	mood disorders	Mood in people with bipolar disease	prediction	forecasting daily subjective mood scores	User self-documented Mood / other illness measures (behaviour, sleep, etc)	Forecasting (classification) - hierarchical (multi-level) Bayesian model	- proposed method can forecast mood for several days with low error compared with common baseline methods		- low prevalence of severe symptoms in our data sample leading to some limitations - till not clear how a real-time forecast system is affected by interventions, as the intervention can change the outcome and thus future training data, which could lead to a biased model that underestimates future mood scores. Thus, it would be crucial to monitor the performance of a real-time system continuously …
34	Ta, V. Griffith, C. Boatfield, C. Wang, X. Civitello, M. Bader, H. DeCero, E. Loggarakis, A.	User Experiences of Social Support From Companion Chatbots in Everyday Contexts: Thematic Analysis	2020	Y		Study 1: 1854 public reviews Study 2: 66 users interviewed	qualitative study	N/A	17-68	well-being	social support	NLP support	chatbot app (Replika)	general conversation with user	not specified	- Replika provides some level of companionship that can help curtail loneliness, provide a “safe space” in which users can discuss any topic without the fear of judgment or retaliation, increase positive affect through uplifting and nurturing messages, and provide helpful information/advice when normal sources of informational support are not available. - artificial agents may be a promising sour…	- used publicly available app store reviews, which provided us with a rich and large dataset of user experiences - complemented Study 1 with a follow-up study in which we were able to obtain a more detailed and nuanced set of user experiences - the types of social support that emerged were consistent across two studies and two datasets, further validating our findings	- only analyzed user experiences of one artificial agent - potential bias: Users who had a positive experience with Replika may have been more motivated to provide their reviews and responses in the app store and complete our survey - cannot address the question of whether receiving everyday social support from artificial agents is more or less effective than receiving social support from other p…
35	Jungmann, S. M. Klan, T. Kuhn, S. Jungmann, F.	Accuracy of a Chatbot (Ada) in the Diagnosis of Mental Disorders: Comparative Case Study With Lay and Expert Users	2019	Y		6 people read 20 case vignettes	pilot study (interrater reliability for diagnosis)	N/A	Psychotherapists (n=2, M=40) Psych students (n=2, M = 22) Laypeople (n=2, M = 40)		diagnosing a broad spectrum of mental disorders	diagnostic decision support	diagnostic decision support system - suggests diagnoses based on symptoms and ranks by estimated relevance	chatbot - asks for existing complaints adaptively and analogously to a medical or psychotherapeutic anamnesis interview	probabilistic reasoning engine that is used to infer disease probability estimations based on a representation of medical knowledge	-moderate diagnostic agreement (kappa=0.64) between the results of the app and the case vignettes for mental disorders in adulthood and a low diagnostic agreement (kappa=0.40) for mental disorders in childhood and adolescence. When psychotherapists applied the app, there was a good diagnostic agreement (kappa=0.78) regarding mental disorders in adulthood. The diagnostic agreement was moderate (ka…		- only tested on case vignettes, and the user groups had a very small sample size. This limits the transferability of our results to everyday practice (low ecological validity) - in the case of small samples, the performance of individual and outlier values plays a major role - investigated mental disorders for which the apps have so far been little developed, requiring a first pilot study -
36	Dosovitsky, G. Pineda, B. S. Jacobson, N. C. Chang, C. Escoredo, M. Bunge, E. L.	Artificial Intelligence Chatbot for Depression: Descriptive Study of Usage	2020	Y		354 users out of 4967 used at least 1/12 modules on depression	Retrospective descriptive study	Between July 2017-Sep 2018	N/A	depression	depression	NLP support	mental health chatbot - natural language	mental health chatbot designed by X2AI that is trained to react to the user’s emotional needs by analyzing the content of conversations and learning about the user that she is chatting with	natural language conversations	- Users sent a total of 6220 messages, with a total of 86,298 characters, and, on average, they engaged with Tess depression modules for 46 days. There was large heterogeneity in user engagement across different modules - However, when the time spent was analyzed, the participants engaged with Tess for an average of 25 min - users were more likely to engage with modules when they were initiated b…		- no demographic information was collected; therefore, the demographic makeup of the sample analyzed was unknown - data set did not contain information about whether a user discontinued the usage of Tess entirely or if they were redirected to a nondepression module - given the asynchronous nature of chatbots, it was not possible to know the precise time at which a user was actively engaged with t…
38	Green, E. P. Lai, Y. Pearson, N. Rajasekharan, S. Rauws, M. Joerin, A. Kwobah, E. Musyimi, C. Jones, R. M. Bhat, C. Mulinge, A. Puffer, E. S.	Expanding Access to Perinatal Depression Treatment in Kenya Through Automated Psychological Support: Development and Usability Study	2020	Y		41	single-case experimental design (prepilot)	1 or 2 weeks	pregnant women at least 18 (at least 20 weeks pregnant to 6 months post partum)	depression	perinatal depression	NLP support	conversational agent (Tess - "zuri" in Kenya) - automated delivery via text messaging	- self-assessment of mood	respond to natural lanugage inputs, select modules to offer most helpful; emotion recognition algorithms	A third of the sample engaged beyond registration (14/41, 34%). On average, women who engaged post registration started 3.4 (SD 3.2) Healthy Moms sessions and completed 3.1 (SD 2.9) of the sessions they started. Most interviewees who tried Zuri reported having a positive attitude toward the service and expressed trust in Zuri. They also attributed positive life changes to the intervention. We est…		- only offered screening and conversations in English. This likely constrained our recruitment efforts as non–English-speaking women did not have the opportunity to participate - other main limitation of operating Zuri in English is that we do not have data on how Zuri functions in Swahili - related limitation is that, by virtue of requiring advanced language skills, we recruited a highly educate…
39	Inkster, B. Sarda, S. Subramanian, V.	An Empathy-Driven, Conversational Artificial Intelligence Agent (Wysa) for Digital Mental Well-Being: Real-World Data Evaluation Mixed-Methods Study	2018	Y		129	retrospective real-world mixed-methods analysis (quasi-experimental)	between July-Sep 2017	N/A	well-being	uilding mental resilience and promoting mental well-being	NLP support	AI-enabled, empathetic, text-based conversational mobile mental well-being app, Wysa	- emotions expressed in written conversations		The average mood improvement (ie, difference in pre- and post-self-reported depression scores) between the groups (ie, high vs low users; n=108 and n=21, respectively) revealed that the high users group had significantly higher average improvement (mean 5.84 [SD 6.66]) compared with the low users group (mean 3.52 [SD 6.15]); Mann-Whitney P=.03 and with a moderate effect size of 0.63. Moreover, 67…	- study design allows for scalability to conduct large longitudinal studies and, therefore, a relatively easier and early assessment of a chatbot’s real-world effectiveness and engagement. The in-app based feedback approach allowed for real-time insights into the users’ experience using a personalized intervention, without the danger of losing vital feedback and insights due to delays in collecti…	- lack of a randomized controlled environment would lead to nonhandling of biases - No prior health information exists about the users, particularly their past or ongoing clinical history, diagnosis or treatment, or presence of comorbidities that could impact the effect. - Both PHQ-2 and PHQ-9 have good acceptability for screening but do not confirm clinical diagnosis of depression - study design…
	Chung, K. Jeon, M. J. Park, J. Lee, S. Kim, C. O. Park, J. Y.	Development and evaluation of a mobile-optimized daily self-rating depression screening app: A preliminary study		N	Not AI/ML (just an algorithm)
	Haines-Delmont, A.//Chahal, G.//Bruen, A. J.//Wall, A.//Khan, C. T.//Sadashiv, R.//Fearnley, D.	Testing Suicide Risk Prediction Algorithms Using Phone Measurements With Patients in Acute Mental Health Settings: Feasibility Study		N	already included
	Sarda, A.//Munuswamy, S.//Sarda, S.//Subramanian, V.	Using Passive Smartphone Sensing for Improved Risk Stratification of Patients With Depression and Diabetes: Cross-Sectional Observational Study		N	already included
	Stephens, T. N. Joerin, A. Rauws, M. Werk, L. N.	Feasibility of pediatric obesity and prediabetes treatment support through Tess, the AI behavioral coaching chatbot	2019	N	focused primarily on weight management, not mental health

## Sheet: Sheet2
	Sensor	Data collected	[24]	25	26	[27]	28	29	30	31	32	33	34	35	36	[37]	38	39	[40]
Phone- based (Passive)	GPS	Location	✓			✓	✓												✓
	Accelerometer	Movement/ step count	✓			✓										✓			✓
	Clock	Time of day	✓
	Ambient light sensor	Amount of light in background				✓
	Phone activity	App use data					✓				✓
		Data usage														✓
		Wifi																	✓
		Number of messages sent/received					✓				✓								✓
		Screen on/off timings					✓
		Number of calendar events																	✓
		Average call duration																	✓
		Time of phone use																	✓
		Call logs				✓
App (Active)	User self-documented	Journal					✓									✓
		Mood / stress		✓	✓			✓	✓	✓	✓	✓	✓		✓	✓	✓	✓
		Reminders														✓
		Safety plan steps														✓
Wearable	Accelerometer	Movement/ step count					✓	✓	✓	✓						✓
	Sleep tracker	Minute-level sleep data							✓	✓						✓
	Electrodermal	Skin temperature and conductivity					✓
	Heart rate monitor	Heart rate data							✓	✓
	Ambient light sensor	Brightness					✓		✓
Public archives	Historical records	Daylight time						✓
		Temperature						✓
		Precipitation						✓

## Sheet: Sheet3
Problem	ML algorithm	24	25	26	27	28	29	30	31	32	33	34	35	36	37	38	39	40
Classification	Random Forest				✓			✓	✓						✓			✓
	Naïve Bayesian classifier	✓
	Least absolute shrinkage and selection operator (LASSO)					✓
	Support Vector Machine (SVM)				✓	✓												✓
	K-nearest neighbours														✓
	Decision tree		✓	✓	✓		✓
	Neural network techniques					✓	✓			✓
Regression	Hierarchical Bayesian linear regression										✓
Boosting	Adaptive boosting				✓
	Extreme gradient boosting				✓
	Scalable tree boosting										✓
Dimensionality reduction	Principal component analysis														✓
